# Supplementary material for: miRNA Expression Characterizes Histological Subtypes and Metastasis in Penile Squamous Cell Carcinoma
Source: Cancers (Basel). 2021 Mar 23;13(6):1480. doi: 10.3390/cancers13061480 (PMC8004785; doi:10.3390/cancers13061480)
Supplement: Supplementary file 1 [file cancers-13-01480-s001.zip]

Archive with 7 entries (6 files):
- cancers-1116103-supp/
- cancers-1116103-supp/supl Tables.docx
- cancers-1116103-supp/supplementary figures with legands.docx
- cancers-1116103-supp/Table S2.docx
- cancers-1116103-supp/Table S3.docx
- cancers-1116103-supp/Table S4.docx
- cancers-1116103-supp/~$pl Tables.docx
